# Supplementary material for: Quercetin Mitigates Oxidative Stress-Induced Premature Senescence in SH-SY5Y Neuronal-like Cells
Source: Int J Mol Sci. 2026 Jun 26;27(13):5759. doi: 10.3390/ijms27135759 (PMC13360623; doi:10.3390/ijms27135759)
Supplement: Supplementary file 1 [file ijms-27-05759-s001.zip]

Archive with 1 entries (1 files):
- ijms-4370740-supplementary.pdf
